# Supplementary material for: Machine Learning Algorithms to Predict Mortality of Neonates on Mechanical Intubation for Respiratory Failure
Source: Biomedicines. 2021 Oct 2;9(10):1377. doi: 10.3390/biomedicines9101377 (PMC8533201; doi:10.3390/biomedicines9101377)
Supplement: Supplementary file 1 [file biomedicines-09-01377-s001.zip]

Archive with 1 entries (1 files):
- biomedicines-1373742-supplementary.pdf
